# Supplementary material for: Characterization and Genome Analysis of a Phthalate Esters-Degrading Strain Sphingobium yanoikuyae SHJ
Source: Biomed Res Int. 2018 Jul 3;2018:3917054. doi: 10.1155/2018/3917054 (PMC6051330; doi:10.1155/2018/3917054)
Supplement: Supplementary 2 — Table S2. Potential esterase and hydrolase genes identified in Sphingobium yanoikuyae strain SHJ. [file 3917054.f2.xlsx]

## Sheet: esterase
SeqID	Locus_Tag	Start	End	Length	Strand	Description
Chromosome	BV87_01010	202856	203686	831	-	alpha/beta hydrolase
Chromosome	BV87_03165	652272	653243	972	+	alpha/beta hydrolase
Chromosome	BV87_03460	719121	719873	753	-	alpha/beta hydrolase
Chromosome	BV87_04545	944814	945899	1086	-	alpha/beta hydrolase
Chromosome	BV87_05075	1060187	1061344	1158	-	alpha/beta hydrolase
Chromosome	BV87_05545	1160031	1160780	750	-	alpha/beta hydrolase
Chromosome	BV87_06240	1298025	1298822	798	-	alpha/beta hydrolase
Chromosome	BV87_08195	1731002	1731970	969	-	alpha/beta hydrolase
Chromosome	BV87_10195	2155258	2156154	897	+	alpha/beta hydrolase
Chromosome	BV87_15345	3282721	3283482	762	-	alpha/beta hydrolase
Chromosome	BV87_15515	3325061	3326035	975	+	alpha/beta hydrolase
Chromosome	BV87_15690	3367383	3368474	1092	+	alpha/beta hydrolase
Chromosome	BV87_17485	3707157	3708131	975	-	alpha/beta hydrolase
Chromosome	BV87_17940	3813476	3814345	870	-	alpha/beta hydrolase
Chromosome	BV87_18315	3892518	3893234	717	+	alpha/beta hydrolase
Chromosome	BV87_19485	4139403	4140059	657	+	alpha/beta hydrolase
Chromosome	BV87_20075	4260141	4261025	885	+	alpha/beta hydrolase
Chromosome	BV87_20390	4320553	4321389	837	+	alpha/beta hydrolase
Chromosome	BV87_20930	4443105	4444139	1035	+	alpha/beta hydrolase
Chromosome	BV87_21860	4637795	4638637	843	-	alpha/beta hydrolase
Chromosome	BV87_04990	1042998	1044449	1452	+	carboxylesterase
Chromosome	BV87_13955	2955575	2957020	1446	-	carboxylesterase
Chromosome	BV87_19970	4234721	4236289	1569	-	carboxylesterase
Chromosome	BV87_23980	5067371	5068792	1422	+	carboxylesterase
Chromosome	BV87_01330	271003	271860	858	+	esterase
Chromosome	BV87_03100	639548	640738	1191	+	esterase
Chromosome	BV87_03115	642822	643640	819	-	esterase
Chromosome	BV87_08000	1676107	1677009	903	-	esterase
Chromosome	BV87_08010	1678353	1679201	849	-	esterase
Chromosome	BV87_17970	3818275	3818937	663	+	esterase
Chromosome	BV87_23605	4982619	4983287	669	+	esterase
Chromosome	BV87_00230	47600	49000	1401	+	hydrolase
Chromosome	BV87_00765	156849	158066	1218	+	hydrolase
Chromosome	BV87_02630	538878	540272	1395	+	hydrolase
Chromosome	BV87_07480	1544508	1545872	1365	-	hydrolase
Chromosome	BV87_08215	1737052	1737876	825	+	hydrolase
Chromosome	BV87_08230	1739154	1740356	1203	+	hydrolase
Chromosome	BV87_14690	3126914	3128236	1323	+	hydrolase
Chromosome	BV87_20385	4319799	4320458	660	+	hydrolase
Chromosome	BV87_04950	1036234	1037202	969	+	arylesterase
Chromosome	BV87_17585	3730562	3731284	723	+	arylesterase
pSES189	BV87_26195	30212	31402	1191	+	alpha/beta hydrolase
pSES220	BV87_25755	161265	162074	810	+	alpha/beta hydrolase
pSES220	BV87_25010	6564	7358	795	+	alpha/beta hydrolase
